# Supplementary material for: Assessing the Interactive Effects of Graphene Oxide and Marine Heatwave Stressors on Estuarine Bivalves
Source: Toxics. 2026 Apr 17;14(4):339. doi: 10.3390/toxics14040339 (PMC13120203; doi:10.3390/toxics14040339)
Supplement: Supplementary file 1 [file toxics-14-00339-s001.zip]

Archive with 1 entries (1 files):
- toxics-4172695-supplementary.pdf
